# Supplementary material for: Network Pharmacology-Based Characterization of Mecasin (KCHO-1) as a Multi-Target Modulator of Neuroinflammatory Pathways in Alzheimer’s Disease
Source: Nutrients. 2025 Dec 19;18(1):8. doi: 10.3390/nu18010008 (PMC12787420; doi:10.3390/nu18010008)
Supplement: Supplementary file 1 [file nutrients-18-00008-s001.zip]

Archive with 1 entries (1 files):
- nutrients-4011336-supplementary.pdf
